# Supplementary material for: The Relationship between Insomnia and the Pathophysiology of Major Depressive Disorder: An Evaluation of a Broad Selection of Serum and Urine Biomarkers
Source: Int J Mol Sci. 2023 May 8;24(9):8437. doi: 10.3390/ijms24098437 (PMC10179282; doi:10.3390/ijms24098437)
Supplement: Supplementary file 1 [file ijms-24-08437-s001.zip]

Archive with 1 entries (1 files):
- ijms-2283189-supplementary.pdf
